# Supplementary material for: Transcriptome Analysis Reveals New Insights into the Bacterial Wilt Resistance Mechanism Mediated by Silicon in Tomato
Source: Int J Mol Sci. 2019 Feb 11;20(3):761. doi: 10.3390/ijms20030761 (PMC6387441; doi:10.3390/ijms20030761)
Supplement: Supplementary file 1 [file ijms-20-00761-s001.zip]

Archive with 2 entries (2 files):
- Supplementary Figures S1-S8.pdf
- Supplementary Tables S1-S12.xlsx
